# Supplementary material for: Discovery of Cofactor Competitive Inhibitors against the Human Methyltransferase Fibrillarin
Source: Pharmaceuticals (Basel). 2021 Dec 24;15(1):26. doi: 10.3390/ph15010026 (PMC8779173; doi:10.3390/ph15010026)
Supplement: Supplementary file 1 [file pharmaceuticals-15-00026-s001.zip]

Archive with 1 entries (1 files):
- pharmaceuticals-1493769-supplementary.pdf
